# Supplementary material for: Virtual Reality and Augmented Reality Training in Disaster Medicine Courses for Students in Nursing: A Scoping Review of Adoptable Tools
Source: Behav Sci (Basel). 2023 Jul 24;13(7):616. doi: 10.3390/bs13070616 (PMC10376463; doi:10.3390/bs13070616)
Supplement: Supplementary file 1 [file behavsci-13-00616-s001.zip]

Archive with 1 entries (1 files):
- behavsci-2500507-supplementary.pdf
